# Supplementary material for: With equity in mind: Evaluating an interactive hybrid global surgery course for cross-site interdisciplinary learners
Source: PLOS Glob Public Health. 2023 May 4;3(5):e0001778. doi: 10.1371/journal.pgph.0001778 (PMC10159197; doi:10.1371/journal.pgph.0001778)
Supplement: S1 Dataset — (XLSX) [file pgph.0001778.s007.xlsx]

## Sheet: Pre-Course Data
4. What are your future goals (within 5 years of this training)?	5. What do you envision as your future focus in Global Health?	6. Please rank these Global Health Priorities in order of importance (1=highest priority, 13=lowest priority) Please assign 1 number to each priority (i.e. only 1 should be ranked "1", only 1 should be ranked "2", only 1 should be ranked "3" etc [Cancer]	6. Please rank these Global Health Priorities in order of importance (1=highest priority, 13=lowest priority) Please assign 1 number to each priority (i.e. only 1 should be ranked "1", only 1 should be ranked "2", only 1 should be ranked "3" etc [COVID]	6. Please rank these Global Health Priorities in order of importance (1=highest priority, 13=lowest priority) Please assign 1 number to each priority (i.e. only 1 should be ranked "1", only 1 should be ranked "2", only 1 should be ranked "3" etc [Health Systems Strengthening]	6. Please rank these Global Health Priorities in order of importance (1=highest priority, 13=lowest priority) Please assign 1 number to each priority (i.e. only 1 should be ranked "1", only 1 should be ranked "2", only 1 should be ranked "3" etc [Gender and Equity]	6. Please rank these Global Health Priorities in order of importance (1=highest priority, 13=lowest priority) Please assign 1 number to each priority (i.e. only 1 should be ranked "1", only 1 should be ranked "2", only 1 should be ranked "3" etc [HIV]	6. Please rank these Global Health Priorities in order of importance (1=highest priority, 13=lowest priority) Please assign 1 number to each priority (i.e. only 1 should be ranked "1", only 1 should be ranked "2", only 1 should be ranked "3" etc [Surgery]	6. Please rank these Global Health Priorities in order of importance (1=highest priority, 13=lowest priority) Please assign 1 number to each priority (i.e. only 1 should be ranked "1", only 1 should be ranked "2", only 1 should be ranked "3" etc [Malaria]	6. Please rank these Global Health Priorities in order of importance (1=highest priority, 13=lowest priority) Please assign 1 number to each priority (i.e. only 1 should be ranked "1", only 1 should be ranked "2", only 1 should be ranked "3" etc [Maternal and Child Health]	6. Please rank these Global Health Priorities in order of importance (1=highest priority, 13=lowest priority) Please assign 1 number to each priority (i.e. only 1 should be ranked "1", only 1 should be ranked "2", only 1 should be ranked "3" etc [Mental Health]	6. Please rank these Global Health Priorities in order of importance (1=highest priority, 13=lowest priority) Please assign 1 number to each priority (i.e. only 1 should be ranked "1", only 1 should be ranked "2", only 1 should be ranked "3" etc [Neglected Infectious Diseases]	6. Please rank these Global Health Priorities in order of importance (1=highest priority, 13=lowest priority) Please assign 1 number to each priority (i.e. only 1 should be ranked "1", only 1 should be ranked "2", only 1 should be ranked "3" etc [Non-communicable diseases]	6. Please rank these Global Health Priorities in order of importance (1=highest priority, 13=lowest priority) Please assign 1 number to each priority (i.e. only 1 should be ranked "1", only 1 should be ranked "2", only 1 should be ranked "3" etc [One Health/Environment]	6. Please rank these Global Health Priorities in order of importance (1=highest priority, 13=lowest priority) Please assign 1 number to each priority (i.e. only 1 should be ranked "1", only 1 should be ranked "2", only 1 should be ranked "3" etc [Tuberculosis]	7. Pre-course understanding of Global Health (surgery) topics and competencies [I have a good understanding of Global Health]	7. Pre-course understanding of Global Health (surgery) topics and competencies [I have a good understanding of Global Surgery]	7. Pre-course understanding of Global Health (surgery) topics and competencies [I understand the Global Health challenges faced in low resource contexts]	7. Pre-course understanding of Global Health (surgery) topics and competencies [Surgery is an indispensable part of healthcare]	7. Pre-course understanding of Global Health (surgery) topics and competencies [I can describe the major causes of surgical morbidity and mortality around the world, and how the risk of disease varies with regions]	7. Pre-course understanding of Global Health (surgery) topics and competencies [I can describe major public health efforts to reduce disparities in surgical aspects of global health]	7. Pre-course understanding of Global Health (surgery) topics and competencies [I have a good understanding of how the globalization of health, health systems, and national surgery planning affect the delivery of timely, safe, and affordable surgical care.]	7. Pre-course understanding of Global Health (surgery) topics and competencies [I have a good understanding of the general trends and influences in the global availability and movement of surgery, anesthesia and obstetric care health workers]	7. Pre-course understanding of Global Health (surgery) topics and competencies [I can list major social and economic determinants of health and their impacts on the access to and quality of health services and on differences in morbidity and mortality between and within countries]	7. Pre-course understanding of Global Health (surgery) topics and competencies [I have an understanding on how to collaborate with a host or partner surgical organization to assess the organization’s operational capacity.]	7. Pre-course understanding of Global Health (surgery) topics and competencies [I can describe successful collaboration between local, regional, and international entities that can improve surgical care.]	7. Pre-course understanding of Global Health (surgery) topics and competencies [I can apply basic principles of ethics to global surgical care.]	7. Pre-course understanding of Global Health (surgery) topics and competencies [I have a good understanding of and an ability to resolve common ethical issues and challenges that arise in working within diverse economic, political and cultural contexts as well as working with vulnerable populations and in low resource settings to address global health/ global surgery issues.]	7. Pre-course understanding of Global Health (surgery) topics and competencies [I have a good understanding of the need to demonstrate an awareness of local and national codes of ethics relevant to one’s working environment.]	7. Pre-course understanding of Global Health (surgery) topics and competencies [I can apply the fundamental principles of international standards for the protection of human subjects in diverse cultural settings.]	7. Pre-course understanding of Global Health (surgery) topics and competencies [I have a good understanding of the need to demonstrate the ability to adapt clinical or discipline-specific skills and practice in a resource- constrained setting.]	7. Pre-course understanding of Global Health (surgery) topics and competencies [I have a good understanding of how to apply social justice and human rights principles in addressing global surgery problems.]	7. Pre-course understanding of Global Health (surgery) topics and competencies [I have a commitment to social responsibility around surgery.]	7. Pre-course understanding of Global Health (surgery) topics and competencies [I have a good understanding and awareness of the surgical health care workforce crisis in the developing world, the factors that contribute to this, and strategies to address this problem.]	7. Pre-course understanding of Global Health (surgery) topics and competencies [I have a good understanding of how to plan, implement, and evaluate an evidence-based program.]	7. Pre-course understanding of Global Health (surgery) topics and competencies [I have a good understanding of the roles and relationships of the major entities influencing global health and development.]	7. Pre-course understanding of Global Health (surgery) topics and competencies [I have a good understanding of how to conduct a situational analysis across a range of cultural, economic, surgical contexts.]	7. Pre-course understanding of Global Health (surgery) topics and competencies [I have an understanding of how to design surgical specific-health interventions based upon situation analysis.]
Program management for Non-Governmental Organization	Health Systems Strengthening	12	11	1	8	13	7	3	6	4	5	10	9	2	Disagree	Strongly disagree	Agree	Strongly agree	Strongly disagree	Strongly disagree	Strongly disagree	Strongly disagree	Agree	Strongly disagree	Strongly disagree	Uncertain	Uncertain	Strongly disagree	Strongly disagree	Strongly disagree	Strongly disagree	Uncertain	Disagree	Strongly disagree	Strongly disagree	Strongly disagree	Strongly disagree
Program management for Non-Governmental Organization	Health Systems Strengthening	4	1	2	12	6	8	3	5	9	10	11	13	7	Uncertain	Uncertain	Agree	Strongly agree	Agree	Disagree	Disagree	Disagree	Agree	Disagree	Uncertain	Disagree	Uncertain	Agree	Uncertain	Agree	Disagree	Agree	Agree	Disagree	Uncertain	Disagree	Uncertain
Residency	Neurosurgery/neurology	5	9	1	4	11	3	10	8	7	12	2	6	13	Disagree	Disagree	Disagree	Agree	Disagree	Disagree	Disagree	Disagree	Disagree	Disagree	Disagree	Disagree	Disagree	Disagree	Uncertain	Disagree	Disagree	Strongly agree	Uncertain	Disagree	Disagree	Disagree	Disagree
Medical School	Surgery	2	3	1	5	4	6	8	7	11	12	9	13	10	Agree	Uncertain	Agree	Strongly agree	Uncertain	Uncertain	Agree	Uncertain	Agree	Uncertain	Disagree	Agree	Agree	Agree	Uncertain	Agree	Agree	Agree	Agree	Uncertain	Agree	Agree	Agree
Health Policy and Governance	Surgery	8	1	5	4	3	11	12	2	10	6	7	13	9	Strongly disagree	Strongly disagree	Disagree	Strongly agree	Strongly disagree	Strongly disagree	Strongly disagree	Strongly disagree	Disagree	Disagree	Disagree	Agree	Agree	Agree	Strongly disagree	Strongly disagree	Agree	Strongly agree	Uncertain	Uncertain	Agree	Strongly disagree	Strongly disagree
Health Policy and Governance	One Health	9	6	1	10	8	5	4	2	11	12	13	3	7	Agree	Agree	Strongly agree	Strongly agree	Agree	Agree	Agree	Agree	Agree	Uncertain	Uncertain	Agree	Uncertain	Agree	Uncertain	Agree	Agree	Agree	Agree	Agree	Agree	Agree	Agree
Program management for Non-Governmental Organization	One Health	3	1	2	5	10	6	4	9	12	13	7	8	11	Agree	Agree	Strongly agree	Strongly agree	Uncertain	Uncertain	Agree	Uncertain	Agree	Uncertain	Agree	Agree	Disagree	Uncertain	Uncertain	Uncertain	Agree	Agree	Agree	Uncertain	Uncertain	Disagree	Disagree
Residency	Mental Health	8	6	7	5	4	1	3	10	2	12	13	11	9	Uncertain	Agree	Agree	Strongly agree	Agree	Agree	Agree	Agree	Agree	Uncertain	Uncertain	Agree	Agree	Uncertain	Agree	Agree	Agree	Uncertain	Uncertain	Uncertain	Uncertain	Uncertain	Uncertain
Residency	Surgery	8	7	1	6	10	2	9	5	12	13	4	3	11	Agree	Uncertain	Agree	Strongly agree	Uncertain	Agree	Disagree	Agree	Agree	Disagree	Uncertain	Agree	Uncertain	Uncertain	Disagree	Uncertain	Agree	Agree	Agree	Uncertain	Uncertain	Uncertain	Disagree
Medical School	not sure yet	4	11	7	1	5	2	12	3	10	8	6	9	13	Disagree	Strongly disagree	Disagree	Strongly agree	Strongly disagree	Strongly disagree	Uncertain	Disagree	Uncertain	Strongly disagree	Disagree	Agree	Agree	Agree	Agree	Agree	Uncertain	Agree	Disagree	Strongly disagree	Disagree	Disagree	Disagree
Program management for Non-Governmental Organization	Gender and Reproductive Health	6	1	13	12	3	2	5	4	8	9	10	11	7	Agree	Agree	Strongly agree	Strongly agree	Agree	Agree	Agree	Agree	Strongly agree	Uncertain	Agree	Agree	Agree	Strongly agree	Agree	Agree	Agree	Strongly agree	Strongly agree	Strongly agree	Strongly agree	Agree	Agree
Residency	Maternal and Child Health	12	1	7	10	6	8	2	4	11	13	5	9	3	Agree	Uncertain	Agree	Strongly agree	Uncertain	Uncertain	Uncertain	Disagree	Agree	Agree	Uncertain	Strongly agree	Agree	Agree	Uncertain	Agree	Agree	Strongly agree	Strongly agree	Agree	Agree	Uncertain	Agree
Global Health Academic Research	Surgery	2	3	4	13	5	1	9	6	11	10	8	12	7	Uncertain	Uncertain	Disagree	Agree	Uncertain	Disagree	Uncertain	Uncertain	Disagree	Disagree	Disagree	Disagree	Disagree	Disagree	Strongly disagree	Disagree	Strongly disagree	Agree	Uncertain	Disagree	Disagree	Disagree	Strongly disagree
Residency	Gender and Reproductive Health	9	1	3	7	5	4	8	2	11	12	10	13	6	Agree	Uncertain	Strongly agree	Strongly agree	Uncertain	Uncertain	Uncertain	Agree	Strongly agree	Uncertain	Uncertain	Strongly agree	Strongly agree	Strongly agree	Agree	Agree	Agree	Strongly agree	Agree	Disagree	Uncertain	Disagree	Disagree
Health Policy and Governance	Surgery	6	5	3	2	12	1	10	7	8	13	4	11	9	Agree	Agree	Strongly agree	Agree	Agree	Uncertain	Agree	Uncertain	Agree	Uncertain	Uncertain	Agree	Agree	Uncertain	Agree	Uncertain	Agree	Uncertain	Uncertain	Agree	Agree	Uncertain	Uncertain
Health Policy and Governance	Education	3	5	1	4	11	6	7	2	12	13	8	10	9	Agree	Agree	Agree	Strongly agree	Agree	Agree	Uncertain	Uncertain	Agree	Uncertain	Uncertain	Uncertain	Uncertain	Agree	Agree	Agree	Uncertain	Agree	Agree	Uncertain	Uncertain	Agree	Uncertain
Global Health Academic Research	Health Systems Strengthening	4	5	1	13	9	2	3	10	8	7	11	6	12	Uncertain	Agree	Agree	Strongly agree	Agree	Uncertain	Disagree	Strongly disagree	Strongly disagree	Disagree	Strongly disagree	Uncertain	Disagree	Strongly disagree	Strongly disagree	Agree	Disagree	Uncertain	Uncertain	Disagree	Uncertain	Disagree	Disagree
Medical School	Infectious diseases	11	4	1	13	3	10	2	6	12	5	8	9	7	Agree	Disagree	Agree	Agree	Disagree	Disagree	Disagree	Disagree	Agree	Disagree	Disagree	Disagree	Uncertain	Agree	Disagree	Disagree	Disagree	Uncertain	Disagree	Disagree	Uncertain	Disagree	Disagree
Undecided	Cancer (Oncology)	4	2	1	5	7	3	8	6	13	10	11	12	9	Uncertain	Disagree	Uncertain	Strongly agree	Disagree	Disagree	Disagree	Disagree	Agree	Agree	Agree	Agree	Agree	Agree	Uncertain	Agree	Agree	Agree	Disagree	Disagree	Agree	Uncertain	Disagree
Program management for Non-Governmental Organization	Gender and Reproductive Health	9	6	4	2	10	3	13	5	7	8	11	1	12	Agree	Disagree	Agree	Strongly agree	Agree	Uncertain	Uncertain	Disagree	Agree	Disagree	Uncertain	Disagree	Uncertain	Agree	Agree	Uncertain	Agree	Uncertain	Agree	Agree	Agree	Agree	Uncertain
Global Health Academic Research	Surgery	10	1	6	11	5	7	3	2	9	8	12	13	4	Disagree	Uncertain	Uncertain	Strongly agree	Uncertain	Disagree	Disagree	Disagree	Disagree	Disagree	Disagree	Uncertain	Disagree	Disagree	Disagree	Disagree	Disagree	Agree	Disagree	Disagree	Disagree	Disagree	Disagree
Global Health Academic Research	Surgery	4	3	2	8	7	1	6	11	10	5	9	12	13	Agree	Strongly agree	Agree	Strongly agree	Strongly agree	Agree	Strongly agree	Agree	Strongly agree	Agree	Strongly agree	Strongly agree	Agree	Strongly agree	Strongly agree	Agree	Strongly agree	Agree	Strongly agree	Strongly agree	Strongly agree	Uncertain	Strongly agree
Global Health Academic Research	Surgery	3	3	1	3	3	1	3	2	1	3	1	3	2	Uncertain	Agree	Uncertain	Uncertain	Uncertain	Disagree	Disagree	Disagree	Disagree	Disagree	Uncertain	Agree	Uncertain	Uncertain	Agree	Uncertain	Disagree	Uncertain	Uncertain	Uncertain	Disagree	Agree	Uncertain
Health Policy and Governance	Health Management	2	1	4	8	5	7	6	9	10	11	12	13	3	Agree	Disagree	Agree	Agree	Uncertain	Disagree	Disagree	Disagree	Agree	Disagree	Disagree	Uncertain	Disagree	Agree	Agree	Agree	Agree	Uncertain	Uncertain	Disagree	Agree	Disagree	Uncertain
Residency	Surgery	1	1	4	3	1	5	2	1	3	7	3	4	1	Uncertain	Uncertain	Agree	Strongly agree	Uncertain	Uncertain	Uncertain	Uncertain	Agree	Disagree	Strongly disagree	Uncertain	Uncertain	Agree	Agree	Agree	Uncertain	Strongly agree	Uncertain	Disagree	Uncertain	Disagree	Disagree
Academic Research	Mental Health	2	1	1	1	1	1	3	1	1	3	3	1	3	Disagree	Disagree	Agree	Agree	Disagree	Disagree	Disagree	Disagree	Disagree	Disagree	Disagree	Agree	Disagree	Agree	Disagree	Agree	Disagree	Agree	Disagree	Agree	Disagree	Disagree	Disagree
Healthcare Consulting	Health Systems Strengthening	5	6	1	2	11	4	10	8	3	7	9	12	13	Agree	Uncertain	Agree	Strongly agree	Uncertain	Agree	Agree	Uncertain	Agree	Agree	Agree	Strongly agree	Strongly agree	Agree	Agree	Uncertain	Agree	Strongly agree	Agree	Agree	Agree	Uncertain	Uncertain
Program management for Non-Governmental Organization	Immigration	2	2	3	5	8	3	8	4	5	7	1	7	8	Strongly agree	Agree	Strongly agree	Strongly agree	Uncertain	Uncertain	Uncertain	Agree	Uncertain	Agree	Uncertain	Strongly agree	Strongly agree	Uncertain	Uncertain	Uncertain	Strongly agree	Strongly agree	Uncertain	Uncertain	Agree	Uncertain	Uncertain
Program management for Non-Governmental Organization	Gender and Reproductive Health	5	1	2	1	3	5	3	2	3	6	4	2	3	Agree	Uncertain	Agree	Agree	Disagree	Disagree	Uncertain	Disagree	Agree	Uncertain	Uncertain	Disagree	Uncertain	Agree	Agree	Agree	Uncertain	Agree	Uncertain	Agree	Uncertain	Uncertain	Uncertain
Medical School	Maternal and Child Health	9	6	1	2	8	3	7	10	5	11	4	12	13	Agree	Strongly disagree	Agree	Strongly agree	Disagree	Disagree	Disagree	Disagree	Disagree	Disagree	Disagree	Agree	Uncertain	Agree	Strongly agree	Agree	Uncertain	Agree	Uncertain	Agree	Agree	Disagree	Disagree
Health Policy and Governance	Surgery	8	8	8	6	6	5	7	7	8	5	8	7	7	Strongly disagree	Strongly disagree	Strongly disagree	Agree	Disagree	Disagree	Strongly disagree	Strongly disagree	Disagree	Strongly disagree	Strongly disagree	Strongly disagree	Strongly disagree	Strongly disagree	Strongly disagree	Strongly disagree	Strongly disagree	Strongly disagree	Strongly disagree	Strongly disagree	Strongly disagree	Strongly disagree	Strongly disagree
Health Policy and Governance	Gender and Reproductive Health	1	1	1	1	1	1	2	1	1	1	1	1	1	Strongly agree	Agree	Strongly agree	Strongly agree	Disagree	Disagree	Disagree	Disagree	Strongly agree	Strongly agree	Strongly agree	Strongly agree	Agree	Strongly agree	Strongly agree	Agree	Agree	Strongly agree	Strongly agree	Agree	Agree	Agree	Agree
Global Health Academic Research	Surgery	3	5	1	12	11	4	8	6	9	7	13	2	10	Uncertain	Agree	Uncertain	Agree	Uncertain	Disagree	Uncertain	Disagree	Strongly disagree	Disagree	Strongly disagree	Disagree	Strongly disagree	Strongly disagree	Strongly disagree	Agree	Disagree	Uncertain	Uncertain	Disagree	Disagree	Strongly disagree	Strongly disagree

## Sheet: Post Course Data
Following participation in this course, what do you envision as your future focus in Global Health?	How many office hours did you attend during this course?	Interactive assignments increased the value of the course	Interactive assignments enhanced my knowledge	Interactive assignments caused me to think more cross-culturally	Concerning assignments, my preference is for	I felt I was a part of a learning community	I actively exchanged ideas within my group	Interactive assignments caused me to think more cross-culturally	I learned new skills from others in the group.	Group learning was effective	Group learning was time consuming]	Group learning is recommended in the future	There was a disconnect between group members from High-Income and Low- and Middle-Income Countries within my group	I felt supported through the course by teaching Assistants and Faculty	The course structure was logical and easy to follow	I will apply what I have learned in research or practice	I will recommend the course to others	Thank you! Kindly let us know if you have any suggestions, comments, or concerns that could help us improve future iterations of the course.
No	0	Uncertain	Uncertain	Uncertain	A 2-member assignment team	Uncertain	Agree	Agree	Agree	Agree	Agree	Agree	Uncertain	Agree	Uncertain	Strongly Agree	Agree
Surgery	0	Agree	Agree	Agree	An intermediate assignment group (5-10 students)	Strongly Agree	Agree	Agree	Strongly Agree	Agree	Uncertain	Strongly Agree	Uncertain	Agree	Agree	Strongly Agree	Strongly Agree
No	0	Agree	Agree	Agree	An intermediate assignment group (5-10 students)	Agree	Agree	Agree	Agree	Agree	Agree	Agree	Agree	Agree	Agree	Agree	Agree
No	1	Agree	Agree	Uncertain	A small assignment group (>5 persons)	Agree	Agree	Uncertain	Uncertain	Uncertain	Strongly Agree	Uncertain	Agree	Agree	Uncertain	Agree	Agree	I think since the class is originally hosted by Duke the collaboration tended to operate more with Duke students taking on a larger amount of work and more of a leadership role since it was assumed they have more experience which is not always the case - it was also quite challenging to organize the team for class deadlines on EST. The idea was great but it would maybe be easier for students for …
No	0	Agree	Agree	Strongly Agree	A small assignment group (>5 persons)	Strongly Agree	Agree	Strongly Agree	Agree	Uncertain	Agree	Agree	Strongly Disagree	Strongly Agree	Strongly Agree	Strongly Agree	Agree	Take some of the load off international students.
No	0	Strongly Agree	Strongly Agree	Strongly Agree	A small assignment group (>5 persons)	Agree	Agree	Strongly Agree	Strongly Agree	Uncertain	Uncertain	Agree	Disagree	Agree	Strongly Agree	Strongly Agree	Strongly Agree
Surgery	0	Uncertain	Agree	Agree	A 2-member assignment team	Strongly Agree	Strongly Agree	Agree	Uncertain	Disagree	Strongly Agree	Disagree	Agree	Uncertain	Agree	Agree	Agree	While I think that the collaborative nature of this class through working with students from UGHE has been a unique experience, I don't actually think it's very conducive to learning due to a variety of factors such as bandwidth issues, meeting times, and in general getting work done. For my group especially a lot of the work was carried out by the Duke students since it was very difficult to mot…
No	0	Strongly Agree	Agree	Strongly Agree	A 2-member assignment team	Strongly Agree	Uncertain	Strongly Agree	Strongly Agree	Agree	Strongly Disagree	Agree	Uncertain	Strongly Agree	Strongly Agree	Strongly Agree	Strongly Agree	equity in group assignment distribution
No	2	Agree	Strongly Agree	Strongly Agree	A 2-member assignment team	Agree	Agree	Agree	Agree	Strongly Disagree	Strongly Agree	Strongly Disagree	Strongly Agree	Disagree	Strongly Agree	Agree	Uncertain	It was difficult to work with some of the group members in my team as some just didn't seem to care about learning from the assignments in the course. I think because grades mattered on my end and didn't necessarily matter for them on theirs, there was a disconnect in motivation and a lack of want to put in effort. I would recommend pairing groups of people in the same program for assignments. If…
No	0	Strongly Agree	Strongly Agree	Strongly Agree	A small assignment group (>5 persons)	Agree	Agree	Strongly Agree	Strongly Agree	Uncertain	Strongly Disagree	Agree	Strongly Disagree	Strongly Agree	Strongly Agree	Strongly Agree	Strongly Agree
Surgery	0	Strongly Agree	Agree	Strongly Agree	A small assignment group (>5 persons)	Agree	Strongly Agree	Strongly Agree	Strongly Agree	Agree	Uncertain	Agree	Uncertain	Agree	Agree	Strongly Agree	Strongly Agree
No	0	Strongly Agree	Strongly Agree	Strongly Agree	A small assignment group (>5 persons)	Strongly Agree	Strongly Agree	Strongly Agree	Strongly Agree	Strongly Agree	Disagree	Strongly Agree	Strongly Disagree	Strongly Agree	Strongly Agree	Strongly Agree	Strongly Agree
No	0	Strongly Agree	Strongly Agree	Strongly Agree	An intermediate assignment group (5-10 students)	Strongly Agree	Strongly Agree	Strongly Agree	Strongly Agree	Strongly Agree	Disagree	Strongly Agree	Strongly Disagree	Agree	Strongly Agree	Strongly Agree	Strongly Agree
Surgery	0	Agree	Agree	Agree	A small assignment group (>5 persons)	Agree	Agree	Agree	Agree	Agree	Uncertain	Agree	Disagree	Uncertain	Uncertain	Agree	Agree	This was an interesting course for me and sparked my interest to pursue a career in global surgery. One major comment I would give is the timing and length of the class. For me personally it was during office hours plus considering the length was hard to fully pay attention and engage actively as I should have. Considering this for next time if the course can be considerate of the duration and th…
Surgery	0	Agree	Agree	Agree	An intermediate assignment group (5-10 students)	Agree	Agree	Agree	Agree	Uncertain	Strongly Agree	Uncertain	Uncertain	Agree	Agree	Agree	Agree	I really enjoyed the content in the course, but it group work was made more difficult by having group members who had different grading/course policies and different priorities when we were assigned grades based on our entire group's efforts for presentations as a whole.
Surgery	1	Uncertain	Uncertain	Uncertain	A small assignment group (>5 persons)	Agree	Disagree	Uncertain	Strongly Disagree	Strongly Disagree	Strongly Agree	Uncertain	Strongly Agree	Agree	Agree	Strongly Agree	Agree
No	0	Agree	Agree	Agree	A small assignment group (>5 persons)	Agree	Strongly Agree	Agree	Agree	Uncertain	Strongly Agree	Agree	Agree	Uncertain	Agree	Strongly Agree	Strongly Agree
No	1	Strongly Agree	Strongly Agree	Agree	A small assignment group (>5 persons)	Strongly Agree	Strongly Agree	Agree	Strongly Agree	Strongly Agree	Uncertain	Agree	Strongly Disagree	Agree	Agree	Agree	Agree	Include some individual assignments
Surgery	0	Strongly Agree	Strongly Agree	Strongly Agree	A small assignment group (>5 persons)	Strongly Agree	Agree	Strongly Agree	Strongly Agree	Strongly Agree	Uncertain	Strongly Agree	Agree	Strongly Agree	Strongly Agree	Strongly Agree	Strongly Agree
No	2	Strongly Agree	Strongly Agree	Strongly Agree	A small assignment group (>5 persons)	Agree	Strongly Agree	Strongly Agree	Agree	Disagree	Strongly Agree	Uncertain	Strongly Agree	Disagree	Strongly Agree	Strongly Agree	Uncertain
Surgery	0	Strongly Agree	Strongly Agree	Strongly Agree	A small assignment group (>5 persons)	Strongly Agree	Strongly Agree	Strongly Agree	Strongly Agree	Strongly Agree	Agree	Strongly Agree	Uncertain	Uncertain	Agree	Strongly Agree	Strongly Agree	It was a very good course, I will need all the recorded lectures to learn the course I missed especially on ethics and for reference to was learned.
No	0	Strongly Agree	Strongly Agree	Strongly Agree	A small assignment group (>5 persons)	Strongly Agree	Agree	Strongly Agree	Strongly Agree	Agree	Strongly Disagree	Strongly Agree	Uncertain	Strongly Agree	Strongly Agree	Strongly Agree	Strongly Agree

## Sheet: Pre course Priorities
Cancer	COVID	Health Systems Strengthening	Gender and Equity	HIV	Surgery	Malaria	Maternal and Child Health	Mental Health	Neglected Infectious Diseases	Non-communicable diseases	One Health/Environment	Tuberculosis
1	1	1	1	1	1	2	1	1	1	1	1	1
1	1	1	1	1	1	2	1	1	3	1	1	1
2	1	1	1	1	1	2	1	1	3	1	1	2
2	1	1	1	3	1	2	2	2	5	2	2	2
2	1	1	2	3	1	3	2	3	5	3	2	3
2	1	1	2	3	1	3	2	3	5	3	3	3
2	1	1	2	3	1	3	2	3	5	4	3	3
3	1	1	2	3	2	3	2	4	6	4	3	3
3	1	1	3	4	2	3	2	5	6	4	4	4
3	1	1	3	4	2	3	2	5	7	4	6	6
3	1	1	4	5	2	3	3	7	7	5	6	7
4	1	1	4	5	3	3	4	7	7	6	7	7
4	2	1	4	5	3	4	4	8	7	7	7	7
4	2	1	5	5	3	4	4	8	7	7	8	7
4	3	1	5	5	3	5	5	8	8	8	9	7
4	3	2	5	6	3	6	5	8	8	8	9	7
5	3	2	5	6	4	6	5	9	8	8	9	8
5	3	2	5	6	4	7	6	9	9	8	9	9
5	4	2	6	7	4	7	6	9	10	9	10	9
6	5	3	6	7	5	7	6	10	10	9	11	9
6	5	3	7	8	5	8	6	10	10	9	11	9
8	5	3	8	8	5	8	6	10	11	10	11	9
8	5	4	8	8	5	8	7	10	11	10	12	10
8	6	4	8	9	6	8	7	11	12	10	12	10
8	6	4	10	10	6	8	7	11	12	11	12	11
9	6	4	10	10	6	9	8	11	12	11	12	11
9	6	5	11	10	7	9	8	11	12	11	12	12
9	6	6	12	11	7	10	9	11	12	11	13	12
9	7	7	12	11	7	10	9	12	13	12	13	13
10	8	7	12	11	8	10	10	12	13	12	13	13
11	9	7	13	11	8	12	10	12	13	13	13	13
12	11	8	13	12	10	12	10	12	13	13	13	13
12	11	13	13	13	11	13	11	13	13	13	13	13
5.57576	3.87879	3.06061	6.18182	6.51515	4.18182	6.15152	5.24242	7.78788	8.60606	7.51515	8.21212	7.69697
5	2	1	7	8	3	6	4	11	13	9	12	10

## Sheet: Post Course Priorities
Cancer	COVID	Health Systems Strengthening	Gender and Equity	HIV	Surgery	Malaria	Maternal and Child Health	Mental Health	Neglected Infectious Diseases	Non-communicable diseases	One Health/Environment	Tuberculosis
12	1	11	3	5	4	13	2	9	10	8	6	7
10	1	9	8	7	6	2	4	5	13	3	12	11
9	8	2	12	13	4	5	1	6	10	11	3	7
10	6	5	1	7	3	11	2	8	9	12	4	13
8	3	7	13	9	5	4	2	11	10	6	12	1
5	9	4	3	6	2	8	1	7	10	11	12	13
3	9	1	2	4	10	5	11	13	7	8	12	6
8	1	4	7	10	5	9	3	6	13	2	11	12
4	5	1	13	6	10	2	11	12	9	3	8	7
13	2	1	4	12	5	6	7	8	9	10	11	3
6	12	4	5	9	1	8	2	13	7	3	10	11
1	3	4	7	5	6	2	8	12	11	9	10	13
4	2	3	8	6	5	10	7	9	12	1	11	13
12	1	2	3	9	7	6	4	8	13	11	5	10
5	12	1	4	6	2	10	11	7	13	3	8	9
4	1	3	2	5	13	10	9	12	7	11	6	8
3	2	1	4	7	6	8	5	13	12	9	10	11
10	2	7	3	4	5	8	1	11	6	12	9	13
12	1	6	7	3	4	11	2	10	13	5	9	8
2	3	1	12	8	9	4	6	13	10	5	11	7
4	13	1	12	8	2	5	6	9	7	10	3	11
6	4	2	10	11	1	13	3	9	7	5	8	12
6.86364	4.59091	3.63636	6.5	7.27273	5.22727	7.27273	4.90909	9.59091	9.90909	7.18182	8.68182	9.36364
6	2	1	5	8	4	9	3	12	13	7	10	11

## Sheet: future focus in Global Health 1
Future Focus in Global Health	Pre Course (N=33)	Post Course (N=22)
Surgery	11 (33.3%)	8 (36.4%)
One Health	2 (6.1%)	3 (13.6%)
Maternal and Child Health	2 (6.1%)	1 (4.5%)
Infectious diseases	1 (3.0%)	1 (4.5%)
Health Systems Strengthening	4 (12.1%)	1 (4.5%)
Health Management	1 (3.0%)	1 (4.5%)
Gender and Reproductive Health	5 (15.2%)	5 (22.7%)
Cancer (Oncology)	1 (3.0%)	1 (4.5%)
Mental Health	2 (6.1%)	0 (0%)
Immigration	1 (3.0%)	0 (0%)
Education	1 (3.0%)	0 (0%)
Neurosurgery/neurology	1 (3.0%)	0 (0%)
Non-Communicable Diseases	0 (0%)	1 (4.5%)
Undecided	1 (3.0%)	0 (0%)

## Sheet: Online learning peculiarities
6. How did you attend this course?	My home learning environment was peaceful	My home learning environment was peaceful	I was satisfied with the technology and software I was using for online learning	Face-to-face communication is important for me while learning remotely	I talked to other learners often during the course	Online learning was an undue disadvantage for me relative to in-person learners	I experienced internet bandwidth/network connectivity challenges which significantly hindered my participation in the course
Online	Agree		Agree	Agree	Agree	Agree	Agree
Online	Agree		Agree	Agree	Agree	Agree	Agree
Online	Agree		Agree	Agree	Agree	Disagree	Agree
Online	Agree		Agree	Agree	Agree	Strongly agree	Agree
Online	Agree		Agree	Agree	Agree	Strongly agree	Agree
Online	Disagree		Agree	Strongly agree	Agree	Strongly agree	Agree
Online	Disagree		Disagree	Strongly agree	Agree	Strongly disagree	Agree
Online	Strongly agree		Disagree	Strongly agree	Agree	Strongly disagree	Disagree
Online	Strongly agree		Strongly agree	Strongly agree	Agree	Uncertain	Disagree
Online	Strongly agree		Strongly agree	Strongly agree	Disagree	Uncertain	Strongly agree
Online	Strongly agree		Strongly agree	Strongly agree	Strongly agree	Uncertain	Strongly agree
Online	Uncertain		Strongly agree	Strongly agree	Strongly agree	Uncertain	Strongly disagree
Online	Uncertain		Strongly agree	Uncertain	Uncertain	Uncertain	Strongly disagree
In-person
In-person
In-person
In-person
In-person
In-person
In-person
In-person
In-person

## Sheet: Participation (360 evaluation)
Country	Educational	Credit_Noncredit	Average 360 Peer assessed participation	LMIC_Credit_Non_credit
			8.8
			9.2
			8.8
			9.4
			9.5
			6.25
			6.25
			8
			7.8
			7.6
			7.8
			8
			3
			9
			8.6
			8.8
			6.2
			6.2
			7.8
			6.3
			7
			1
			1
			1
			9.2
			10
			9.6
			9.8
			9.8
			9.8
			8.6
			10
			9.7
			8.7
			9.3

## Sheet: Free text
Thank you! Kindly let us know if you have any suggestions, comments, or concerns that could help us improve future iterations of the course.
I think since the class is originally hosted by Duke the collaboration tended to operate more with Duke students taking on a larger amount of work and more of a leadership role since it was assumed they have more experience which is not always the case - it was also quite challenging to organize the team for class deadlines on EST. The idea was great but it would maybe be easier for students for …
Take some of the load off international students.
While I think that the collaborative nature of this class through working with students from UGHE has been a unique experience, I don't actually think it's very conducive to learning due to a variety of factors such as bandwidth issues, meeting times, and in general getting work done. For my group especially a lot of the work was carried out by the Duke students since it was very difficult to mot…
equity in group assignment distribution
It was difficult to work with some of the group members in my team as some just didn't seem to care about learning from the assignments in the course. I think because grades mattered on my end and didn't necessarily matter for them on theirs, there was a disconnect in motivation and a lack of want to put in effort. I would recommend pairing groups of people in the same program for assignments. If…
This was an interesting course for me and sparked my interest to pursue a career in global surgery. One major comment I would give is the timing and length of the class. For me personally it was during office hours plus considering the length was hard to fully pay attention and engage actively as I should have. Considering this for next time if the course can be considerate of the duration and th…
I really enjoyed the content in the course, but it group work was made more difficult by having group members who had different grading/course policies and different priorities when we were assigned grades based on our entire group's efforts for presentations as a whole.
Include some individual assignments
It was a very good course, I will need all the recorded lectures to learn the course I missed especially on ethics and for reference to was learned.

## Sheet: Equity Scores
Timestamp	1. Where is the location of the institution with which you primarily associate?	2. Did you perceive any form of colonialism or neocolonialism in the planning or running of this course or not?	3. If your answer was no to the above, kindly skip this section. If, however, you saw neocolonialism play out in the organization or running of this course, kindly explain how.	4. Did you get the impression that High-Income Country partners defined the course priorities?	5. Did you feel that High-Income Country partners set the metrics for success in this course?	6. Did you feel that there was an imbalance in program leadership which disadvantaged High-Income Country students?	7. Did you feel that there was an imbalance in program leadership which disadvantaged Low-and Middle-Income Country learners?	8. In your opinion, while organizing the course, which of these best describes the common purposes of the HIC/LMIC institutional partnership	9. In your opinion, which of these best describes the mutuality of this course’s program leadership	10. In your opinion, which of these best describes the theory of change of the lead partnering institutions	11. In your opinion, which of these best describes the rights of vulnerable student populations participating in this course?	12. Which of these best describes the theory of change concerning the students.	13. Would you be willing to help facilitate or contribute to organization of future courses? Thank you
2021-09-17 11:02:46	Low-and Middle-Income Country	No		No	No	No	No	There was clarity from multiple stakeholders regarding how the course supports mutual institutional and participant interests	Content and activities of the program, (from development to educational intervention) are owned by the group through diverse input by team members.	Reasons for the partnership—in terms of community and student outcomes— are understood and embraced by multiple and diverse stakeholders	The embedded assumption is that partner institution leadership represents all members of the community	Reasons for institutional partnerships—in terms of student outcomes—are understood and embraced by multiple and diverse stakeholders
2021-11-18 12:23:42	Low-and Middle-Income Country	No		No	No	No	No	There was clarity from multiple stakeholders regarding how the course supports mutual institutional and participant interests	Faculty members have clear teaching, leadership roles; Group-driven program and research initiatives are co-owned, including fair authorship rights to any co-generated publications	The partnership is infused with and guided by a clear understanding of best institutional outcomes	Multiple community partners and stakeholders dialogue about and take action to ensure protection of most vulnerable populations that may be affected through the partnership	Clear efforts were made to systematically grow targeted intercultural skills, empathy, and global civic understandings and commitments through best practices in experiential learning	Yes
2021-11-18 14:34:14	High-Income Country	No		No	No	No	No	We had agreement upon long term mutuality of goals and aspirations	Content and activities of the program, (from development to educational intervention) are owned by the group through diverse input by team members.	Reasons for the partnership—in terms of community and student outcomes— are understood and embraced by multiple and diverse stakeholders	Multiple community partners and stakeholders dialogue about and take action to ensure protection of most vulnerable populations that may be affected through the partnership	Clear efforts were made to systematically grow targeted intercultural skills, empathy, and global civic understandings and commitments through best practices in experiential learning	Yes
2021-11-18 14:55:46	Low-and Middle-Income Country	No		No	No	Do not know	No	Existing connections already facilitated immersive exchange; the course was only an add on to create an “extra” connection	Content and activities of the program, (from development to educational intervention) are owned by the group through diverse input by team members.	The partnership is not tied to consideration of its implicit theory of student or institutional development, community partnership, or social change	The embedded assumption is that partner institution leadership represents all members of the community	Reasons for institutional partnerships—in terms of student outcomes—are understood and embraced by multiple and diverse stakeholders	Yes
2021-11-18 15:09:19	Low-and Middle-Income Country	No		No	No	No	No	There was clarity from multiple stakeholders regarding how the course supports mutual institutional and participant interests	Key dynamic faculty that understands the context of both key institutions (UGHE/Duke) facilitated the program	Reasons for the partnership—in terms of community and student outcomes— are understood and embraced by multiple and diverse stakeholders	Multiple community partners and stakeholders dialogue about and take action to ensure protection of most vulnerable populations that may be affected through the partnership	Clear efforts were made to systematically grow targeted intercultural skills, empathy, and global civic understandings and commitments through best practices in experiential learning	Yes
2021-11-19 01:41:56	High-Income Country	No		No	No	No	No	There was clarity from multiple stakeholders regarding how the course supports mutual institutional and participant interests	Faculty members have clear teaching, leadership roles; Group-driven program and research initiatives are co-owned, including fair authorship rights to any co-generated publications	Reasons for the partnership—in terms of community and student outcomes— are understood and embraced by multiple and diverse stakeholders	Multiple community partners and stakeholders dialogue about and take action to ensure protection of most vulnerable populations that may be affected through the partnership	Reasons for institutional partnerships—in terms of student outcomes—are understood and embraced by multiple and diverse stakeholders	Yes
2021-11-19 12:07:31	Low-and Middle-Income Country	No		Yes	Do not know	No	No	There was clarity from multiple stakeholders regarding how the course supports mutual institutional and participant interests	Key dynamic faculty that understands the context of both key institutions (UGHE/Duke) facilitated the program	Reasons for the partnership—in terms of community and student outcomes— are understood and embraced by multiple and diverse stakeholders	Vulnerable populations are not part of the program and/or specific steps are taken to ensure their rights and well-being specific to the course	Reasons for institutional partnerships—in terms of student outcomes—are understood and embraced by multiple and diverse stakeholders	Yes
2021-11-19 13:32:22	High-Income Country	Do not know		Do not know	Do not know	Do not know	Do not know	We had agreement upon long term mutuality of goals and aspirations	Faculty members have clear teaching, leadership roles; Group-driven program and research initiatives are co-owned, including fair authorship rights to any co-generated publications	Reasons for the partnership—in terms of community and student outcomes— are understood and embraced by multiple and diverse stakeholders	Vulnerable populations are not part of the program and/or specific steps are taken to ensure their rights and well-being specific to the course	Reasons for institutional partnerships—in terms of student outcomes—are understood and embraced by multiple and diverse stakeholders	Yes
2021-11-20 12:51:13	Low-and Middle-Income Country	No		No	Do not know	No	Do not know	There was clarity from multiple stakeholders regarding how the course supports mutual institutional and participant interests	Faculty members have clear teaching, leadership roles; Group-driven program and research initiatives are co-owned, including fair authorship rights to any co-generated publications	The partnership is not tied to consideration of its implicit theory of student or institutional development, community partnership, or social change	The embedded assumption is that partner institution leadership represents all members of the community	Reasons for institutional partnerships—in terms of student outcomes—are understood and embraced by multiple and diverse stakeholders	Yes

## Sheet: Sociodemographics
Sociodemographics of Learners	n (%)
Sex
Male	15 (45.45%)
Female	17 (51.52%)
Not Specified	1 (3.03%)
Mode of attendance
In-person	11 (33.33%)
Online	23 (69.70%)
Current academic pursuit
Masters in Global Health	22 (66.67%)
Masters in Bioethics	1 (3.03%)
Continuing Medical Education	7 (21.21%)
Masters in Bioethics and Science Policy	1 (3.03%)
PhD	2 (6.06%)
Future (5 year) goals
Medical School	4 (12.12%)
Residency	6 (18.18%)
Program management for NGO	7 (21.21%)
Healthcare Consulting	1 (3.03%)
Health Policy and Governance	7 (21.21%)
Global Health Academic Research	6 (18.18%)
Non-Global Health Academic Research	1 (3.03%)
Undecided	1 (3.03%)

[truncated: 4 more sheets: Pre and Post Cours ePriorities, Copy of Course Expectations The, Post course observations, Equity thoughts]
